# Supplementary material for: Translocations associated with colour-sidedness are common in northern Swedish cattle breeds
Source: Hereditas. 2025 Jul 7;162:122. doi: 10.1186/s41065-025-00481-w (PMC12235870; doi:10.1186/s41065-025-00481-w)
Supplement: Supplementary file 1 — Additional file 1. Translocation genotypes from multiplex breakpoint PCR. [file 41065_2025_481_MOESM1_ESM.xlsx]

## Sheet: Sheet1
Sample ID	breed	sampling period	genotype Cs29	genotype Cs6
43579	Fjällnära	1990s	"+/+"	Cs6
SE 432	Fjällnära	1990s	"+/+"	"+/+"
SE 431	Fjällnära	1990s	"+/+"	Cs6
SE 430	Fjällnära	1990s	"+/+"	Cs6
SE 402	Fjällnära	1990s	"+/+"	"+/+"
SE 429	Fjällnära	1990s	"+/+"	Cs6
SE 401	Fjällnära	1990s	"+/+"	"+/+"
SE 427	Fjällnära	1990s	Cs29/Cs29	"+/+"
SE 425	Fjällnära	1990s	Cs29/+	"+/+"
SE 426	Fjällnära	1990s	"+/+"	"+/+"
SE 428	Fjällnära	1990s	"+/+"	"+/+"
SE 420	Fjällnära	1990s	Cs29/+	"+/+"
SE 421	Fjällnära	1990s	"+/+"	"+/+"
SE 422	Fjällnära	1990s	Cs29/Cs29	Cs6
SE 424	Fjällnära	1990s	Cs29/+	"+/+"
SE-423	Fjällnära	1990s	Cs29/Cs29	"+/+"
51458	Fjäll	1990-2015	Cs29/+	"+/+"
41773	Fjäll	1990-2015	Cs29/+	Cs6
SE 004	Fjäll	1990-2015	Cs29/+	"+/+"
SE 005	Fjäll	1990-2015	Cs29/+	Cs6
SE 009	Fjäll	1990-2015	Cs29/Cs29	"+/+"
SE 010	Fjäll	1990-2015	"+/+"	Cs6
SE 012	Fjäll	1990-2015	Cs29/Cs29	"+/+"
SE 013	Fjäll	1990-2015	Cs29/+	Cs6
SE 014	Fjäll	1990-2015	Cs29/+	"+/+"
SE 016	Fjäll	1990-2015	Cs29/Cs29	Cs6
SE 019	Fjäll	1990-2015	Cs29/Cs29	"+/+"
SE 022	Fjäll	1990-2015	"+/+"	"+/+"
SE 032	Fjäll	1990-2015	Cs29/Cs29	Cs6
SE 038	Fjäll	1990-2015	Cs29/+	Cs6
AJSE_95	Fjäll	1990-2015	Cs29/+	"+/+"
AJSE_101	Fjäll	1990-2015	Cs29/Cs29	"+/+"
AJSE_103	Fjäll	1990-2015	"+/+"	Cs6
AJSE_110	Fjäll	1990-2015	Cs29/+	Cs6
AJSE_111	Fjäll	1990-2015	Cs29/+	Cs6
AJSE_114	Fjäll	1990-2015	Cs29/Cs29	"+/+"
SE-1	Fjäll	1990-2015	Cs29/Cs29	"+/+"
SE-17	Fjäll	1990-2015	"+/+"	"+/+"
SE-21	Fjäll	1990-2015	"+/+"	"+/+"
SE-29	Fjäll	1990-2015	Cs29/Cs29	"+/+"
SE-30	Fjäll	1990-2015	"+/+"	"+/+"
42376	SKB		Cs29/+	"+/+"
49889	SKB		"+/+"	"+/+"
42377	SKB		"+/+"	"+/+"
AJSE_96	SKB		"+/+"	Cs6
AJSE_98	SKB		Cs29/+	"+/+"
AJSE_102	SKB		Cs29/+	Cs6
AJSE_109	SKB		Cs29/+	"+/+"
AJSE_112	SKB		Cs29/+	"+/+"
SE 449	Bohuskulla		Cs29/+	"+/+"
SE 450	Bohuskulla		Cs29/+	Cs6
SE 451	Bohuskulla		Cs29/Cs29	"+/+"
SE 452	Bohuskulla		Cs29/Cs29	"+/+"
SE 454	Bohuskulla		Cs29/+	"+/+"
SE 458	Bohuskulla		Cs29/+	Cs6
SE 419	Bohuskulla		Cs29/+	"+/+"
SE-453	Bohuskulla		Cs29/+	Cs6
Se-463	Bohuskulla		Cs29/Cs29	"+/+"
SE 435	Väneko		"+/+"	"+/+"
SE 436	Väneko		Cs29/+	"+/+"
SE 433	Väneko		Cs29/+	"+/+"
SE 441	Väneko		Cs29/+	"+/+"
SE 473	Väneko		Cs29/+	"+/+"
SE-438	Väneko		Cs29/+	"+/+"
SE-439	Väneko		"+/+"	"+/+"
SE-475	Väneko		Cs29/+	"+/+"
SE-434	Väneko		Cs29/+	"+/+"
SE-440	Väneko		Cs29/+	"+/+"
AJMJ_01	Fjäll	2023-2024	Cs29/+	Cs6
AJMJ_02	Fjäll	2023-2024	Cs29/+	"+/+"
AJMJ_03	Fjäll	2023-2024	Cs29/+	"+/+"
AJMJ_04	Fjäll	2023-2024	Cs29/+	Cs6
AJMJ_05	Fjäll	2023-2024	Cs29/+	"+/+"
AJMJ_06	Fjäll	2023-2024	Cs29/+	"+/+"
AJMJ_07	Fjäll	2023-2024	"+/+"	Cs6
AJMJ_08	Fjäll	2023-2024	"+/+"	"+/+"
AJMJ_09	Fjäll	2023-2024	Cs29/Cs29	"+/+"
AJMJ_10	Fjäll	2023-2024	"+/+"	"+/+"
AJMJ_11	Fjäll	2023-2024	Cs29/Cs29	"+/+"
AJMJ_12	Fjäll	2023-2024	"+/+"	"+/+"
AJMJ_13	Fjäll	2023-2024	Cs29/+	"+/+"
AJMJ_14	Fjäll	2023-2024	Cs29/Cs29	Cs6
AJMJ_15	Fjäll	2023-2024	Cs29/+	"+/+"
AJMJ_16	Fjäll	2023-2024	Cs29/+	"+/+"
AJMJ_17	Fjäll	2023-2024	"+/+"	"+/+"
AJMJ_18	Fjäll	2023-2024	Cs29/+	"+/+"
AJMJ_19	Fjäll	2023-2024	Cs29/Cs29	Cs6
AJMJ_20	Fjäll	2023-2024	Cs29/+	Cs6
AJMJ_21	Fjäll	2023-2024	Cs29/+	Cs6
AJMJ_22	Fjäll	2023-2024	Cs29/+	"+/+"
AJMJ_23	Fjäll	2023-2024	Cs29/+	Cs6
AJMJ_24	Fjäll	2023-2024	Cs29/+	Cs6
AJMJ_25	Fjäll	2023-2024	"+/+"	"+/+"
AJMJ_26	Fjällnära	2023-2024	"+/+"	Cs6
AJMJ_27	Fjäll	2023-2024	Cs29/+	"+/+"
AJMJ_28	Fjäll	2023-2024	"+/+"	"+/+"
AJMJ_29	Fjäll	2023-2024	"+/+"	Cs6
AJMJ_30	Fjäll	2023-2024	"+/+"	"+/+"
AJMJ_31	Fjällnära	2023-2024	"+/+"	"+/+"
AJMJ_32	Fjällnära	2023-2024	"+/+"	"+/+"
AJMJ_33	Fjällnära	2023-2024	"+/+"	"+/+"
AJMJ_34	Fjällnära	2023-2024	"+/+"	"+/+"
AJMJ_35	Fjällnära	2023-2024	Cs29/+	"+/+"
AJMJ_36	Fjällnära	2023-2024	Cs29/+	"+/+"
AJMJ_37	Fjällnära	2023-2024	Cs29/+	Cs6
AJMJ_38	Fjällnära	2023-2024	"+/+"	"+/+"
FK001	Fjällnära	2023-2024	"+/+"	Cs6
FK002	Fjällnära	2023-2024	Cs29/+	"+/+"
FK004	Fjällnära	2023-2024	"+/+"	Cs6
FK005	Fjällnära	2023-2024	"+/+"	Cs6
FK006	Fjällnära	2023-2024	Cs29/+	"+/+"
FK007	Fjällnära	2023-2024	"+/+"	Cs6
FK009	Fjällnära	2023-2024	"+/+"	"+/+"
FK010	Fjällnära	2023-2024	Cs29/+	Cs6
FK011	Fjällnära	2023-2024	"+/+"	"+/+"
FK013	Fjäll	2023-2024	Cs29/+	"+/+"
FK017	Fjäll	2023-2024	"+/+"	Cs6
FK020	Fjäll	2023-2024	Cs29/Cs29	Cs6
FK021	Fjäll	2023-2024	Cs29/Cs29	"+/+"
FK023	Fjäll	2023-2024	Cs29/Cs29	"+/+"
FK024	Fjäll	2023-2024	Cs29/+	Cs6
FK025	Fjäll	2023-2024	Cs29/+	Cs6
FK026	Fjäll	2023-2024	Cs29/+	Cs6
FK027	Fjäll	2023-2024	Cs29/+	"+/+"
FK028	Fjäll	2023-2024	Cs29/+	Cs6
FK030	Fjäll	2023-2024	"+/+"	Cs6
FK031	Fjäll	2023-2024	"+/+"	"+/+"
FK032	Fjäll	2023-2024	Cs29/+	Cs6
FK033	Fjäll	2023-2024	Cs29/Cs29	"+/+"
FK034	Fjäll	2023-2024	Cs29/+	"+/+"
FK035	Fjäll	2023-2024	Cs29/+	"+/+"
FK036	Fjäll	2023-2024	"+/+"	Cs6
FK037	Fjäll	2023-2024	Cs29/+	"+/+"
FK038	Fjäll	2023-2024	Cs29/+	"+/+"
FK040	Fjäll	2023-2024	"+/+"	"+/+"
FK041	Fjäll	2023-2024	Cs29/Cs29	Cs6
FK042	Fjäll	2023-2024	"+/+"	"+/+"
FK043	Fjäll	2023-2024	"+/+"	"+/+"
FK044	Fjäll	2023-2024	Cs29/+	"+/+"
FK045	Fjäll	2023-2024	Cs29/Cs29	"+/+"
FK046	Fjäll	2023-2024	Cs29/+	"+/+"
FK047	Fjällnära	2023-2024	"+/+"	Cs6
FK048	Fjällnära	2023-2024	"+/+"	Cs6
FK049	Fjäll	2023-2024	Cs29/+	"+/+"
FK050	Fjäll	2023-2024	Cs29/+	"+/+"
FK052	Fjäll	2023-2024	"+/+"	Cs6
FK059	Fjäll	2023-2024	Cs29/Cs29	"+/+"
FK060	Fjäll	2023-2024	"+/+"	"+/+"
